# Supplementary material for: Metabolic Profiling Early Post-Allogeneic Haematopoietic Cell Transplantation in the Context of CMV Infection
Source: Metabolites. 2023 Aug 22;13(9):968. doi: 10.3390/metabo13090968 (PMC10536708; doi:10.3390/metabo13090968)
Supplement: Supplementary file 1 [file metabolites-13-00968-s001.zip]

Archive with 2 entries (2 files):
- metabolites-2146362-supplementary.pdf
- WGCNA_module_results.html
